# Supplementary material for: Exploring New Potential Anticancer Activities of the G-Quadruplexes Formed by [(GTG2T(G3T)3] and Its Derivatives with an Abasic Site Replacing Single Thymidine
Source: Int J Mol Sci. 2021 Jun 30;22(13):7040. doi: 10.3390/ijms22137040 (PMC8268168; doi:10.3390/ijms22137040)
Supplement: Supplementary file 1 [file ijms-22-07040-s001.zip]

Archive with 1 entries (1 files):
- ijms-1264179-supplementary.pdf
